# Supplementary material for: Percentages of Vaccination Coverage Required to Establish Herd Immunity against SARS-CoV-2
Source: Vaccines (Basel). 2022 May 8;10(5):736. doi: 10.3390/vaccines10050736 (PMC9144560; doi:10.3390/vaccines10050736)
Supplement: Supplementary file 1 [file vaccines-10-00736-s001.zip]

Archive with 1 entries (1 files):
- vaccines-1627158-supplementary.pdf
